# Supplementary material for: Genomic context determines the effect of DNA methylation on gene expression in the gut epithelium of Atlantic salmon (Salmo salar)
Source: Epigenetics. 2024 Aug 16;19(1):2392049. doi: 10.1080/15592294.2024.2392049 (PMC11332636; doi:10.1080/15592294.2024.2392049)
Supplement: TableS1_Supplementary_revised.xlsx [file KEPI_A_2392049_SM6326.xlsx]

## Sheet: Sheet1
Fish ID	Feed type	Pen	Gutted weight (kg)	Sex	Size class	Cestode detected	WGBS: included in analysis	RNA: included in analysis	RNA: genome mapping rate (%)	Raw reads	PE trimmed length	Aligned (%)	Duplicated alignments_removed (%)	Aligned reads	Coverage (assuming genome length of 2.8GB)	CpG_meth	CHG_meth	CHH_meth	WGBS: ENA sample accession	WGBS: ENA run accession	RNA: ENA sample accession	RNA: ENA run accession
F127	Feed1	1	4.3	M	Large	TRUE	TRUE	TRUE	0.8976	104198912	284.933	67.6277	20.25	56198981	5.71891	80	0.4	0.4	ERS18988378	ERR12917247|ERR12917913	ERS16272120	ERR12091484
F022	Feed1	1	4.28	M	Large	TRUE	TRUE	TRUE	0.9026	111857885	284.834	67.4844	20.82	59771283	6.08033	79.3	0.4	0.4	ERS18988379	ERR12917199|ERR12917504	ERS16272030	ERR12089941
F032	Feed1	1	5.11	M	Large	FALSE	TRUE	FALSE	0.001	90282510	284.917	68.0826	19.68	49369006	5.0236	78.8	0.4	0.4	ERS18988380	ERR12917200|ERR12917595	ERS16272406	ERR12089951
F446	Feed1	1	5.11	M	Large	FALSE	TRUE	TRUE	0.6439	87657746	285.026	61.0606	14.66	45675683	4.64956	78.7	0.4	0.3	ERS18988381	ERR12917310|ERR12931189|ERR12931206	ERS16272354	ERR12091791
F046	Feed1	1	1.67	F	Small	TRUE	TRUE	FALSE	0.1004	98605980	284.809	67.4508	19.8	53339899	5.4256	77.5	0.4	0.3	ERS18988382	ERR12917242|ERR12917596	ERS16272338	ERR12089972
F053	Feed1	1	2.01	M	Small	FALSE	TRUE	TRUE	0.8855	85253814	284.268	63.8594	17.56	44884378	4.55686	78.4	0.4	0.4	ERS18988383	ERR12917243|ERR12917597|ERR12917598|ERR12917636	ERS16272147	ERR12089977
F006	Feed1	1	2.01	F	Small	TRUE	TRUE	TRUE	0.8782	90944831	284.913	68.2968	20.66	49276989	5.01416	78.4	0.4	0.4	ERS18988384	ERR12917072|ERR12917503	ERS16272389	ERR12089148
F078	Feed1	1	1.41	F	Small	TRUE	TRUE	TRUE	0.8911	89511344	284.855	67.7442	20.18	48402221	4.92415	78.3	0.4	0.4	ERS18988385	ERR12917244|ERR12917638	ERS16272006	ERR12091090
F082	Feed1	1	4.75	M	Large	TRUE	TRUE	TRUE	0.9035	87124681	284.723	67.5306	18.36	48034110	4.88443	78.4	0.4	0.4	ERS18988386	ERR12917245|ERR12917639|ERR12917708	ERS16272154	ERR12091094
F087	Feed1	1	1.51	M	Small	FALSE	TRUE	TRUE	0.904	86253047	284.588	65.5129	18.43	46092942	4.68481	78.8	0.4	0.4	ERS18988387	ERR12917246|ERR12917709|ERR12917815	ERS16271997	ERR12091100
F258	Feed2	2	4.37	M	Large	TRUE	TRUE	TRUE	0.8768	84912416	284.838	67.4027	18.8	46472288	4.72752	77.7	0.4	0.4	ERS18988388	ERR12917248|ERR12917931|ERR12917935	ERS16272218	ERR12091603
F267	Feed2	2	5.79	M	Large	TRUE	TRUE	TRUE	0.8293	130033018	284.546	65.1197	22.21	65871310	6.69409	76.9	0.3	0.3	ERS18988389	ERR12917249|ERR12917937	ERS16272176	ERR12091612
F275	Feed2	2	4.22	M	Large	TRUE	TRUE	TRUE	0.7119	85838496	284.956	68.0644	20.2	46626233	4.74514	77.9	0.4	0.3	ERS18988390	ERR12917250|ERR12917947	ERS16272133	ERR12091620
F299	Feed2	2	1.395	M	Small	TRUE	TRUE	TRUE	0.5753	85777881	284.956	68.5651	19.14	47559244	4.8401	78.9	0.4	0.4	ERS18988391	ERR12917251|ERR12921211|ERR12921212	ERS16272339	ERR12091643
F329	Feed2	2	5.87	M	Large	FALSE	TRUE	TRUE	0.891	90226268	283.843	61.7682	21.13	43954682	4.45579	79.3	0.3	0.3	ERS18988392	ERR12917256|ERR12921289|ERR12921291	ERS16272233	ERR12091674
F343	Feed2	2	2.095	F	Small	TRUE	TRUE	TRUE	0.6208	83823994	284.763	65.8208	17.26	45649874	4.64265	79	0.4	0.4	ERS18988393	ERR12917257|ERR12921296|ERR12924474|ERR12924475|ERR12924477	ERS16272076	ERR12091688
F350	Feed2	2	2.44	M	Small	TRUE	TRUE	TRUE	0.8573	89050272	284.773	63.6274	20.83	44857844	4.56225	77.7	0.4	0.4	ERS18988394	ERR12917258|ERR12930762	ERS16272355	ERR12091696
F365	Feed2	2	1.32	F	Small	FALSE	TRUE	TRUE	0.6074	84582020	284.67	65.9491	17.77	45866675	4.66316	78.7	0.4	0.4	ERS18988395	ERR12917303|ERR12930764	ERS16272342	ERR12091711
F371	Feed2	2	6.89	F	Large	FALSE	TRUE	TRUE	0.905	89024250	284.218	65.727	19.65	47015576	4.77239	77.2	0.4	0.4	ERS18988396	ERR12917304|ERR12931154|ERR12931156	ERS16272145	ERR12091717
F418	Feed2	2	2.36	F	Small	FALSE	TRUE	FALSE	0.2608	91149005	284.657	66.525	18.09	49667520	5.04937	77.5	0.4	0.4	ERS18988397	ERR12917305|ERR12931185|ERR12931188	ERS16272189	ERR12091764
Mean										9.23054e+07	284.704	66.161	19.274	4.92293e+07	5.00574	78.37	0.39	0.375
SD										1.13162e+07	0.29545	2.15407	1.71292	5.57414e+06	0.567575	0.788803	0.0307794	0.0444262
